# Supplementary material for: An Umbrella Review of E-Cigarettes’ Impact on Oral Microbiota and Biofilm Buildup
Source: Pathogens. 2025 Jun 10;14(6):578. doi: 10.3390/pathogens14060578 (PMC12196310; doi:10.3390/pathogens14060578)
Supplement: Supplementary file 1 [file pathogens-14-00578-s001.zip]

Archive with 1 entries (1 files):
- pathogens-3611247-supplementary.pdf
